# Supplementary material for: Homogenization of bacterial plastisphere community in soil: a continental-scale microcosm study
Source: ISME Commun. 2024 Jan 10;4(1):ycad012. doi: 10.1093/ismeco/ycad012 (PMC10848224; doi:10.1093/ismeco/ycad012)
Supplement: table_S1_ycad012 [file table_s1_ycad012.xlsx]

## Sheet: Sheet1
Table S1. The environmental variables of the sampling sites
ID	Longitude	Latitude	MAP(mm)	MAT(°C)	clay(%)	silt(%)	sand(%)	A253/A203	E2/E3	SUVA254	SUVA260	DOC(mg/kg)	NO3-(mg/kg)	NH4+(mg/kg)	AP(mg/kg)	TC(%)	TN(%)	pH	EC
site1	126.542	45.8088	48.39	4.36	27.53	37.31	35.16	0.0747	5.9608	2.6135	2.4082	24.673	11.442	0.11	5.153	2.401	0.204	7.16	1015
site2	114.424	23.1164	153.51	22.61	31.52	32.56	35.92	0.0864	5.7255	2.3972	2.2419	26.708	4.03	0.09	0.329	1.349	0.113	7.92	1223
site3	113.758	23.0273	150.78	22.41	13.22	27.47	59.3	0.1683	5.704	4.0398	3.7778	37.796	10.7	0.17	1.976	5.818	0.422	7.58	1285
site4	130.327	46.8057	53.22	3.9	34.16	41.17	24.67	0.0698	5.8542	1.8791	1.7279	31.988	11.282	0.096	4.216	2.059	0.197	5.52	1373
site5	117.338	40.9518	39.45	8.64	18.34	25.79	55.88	0.355	6.0321	6.2434	5.7923	51.568	5.885	0.122	3.943	2.456	0.257	7.53	1820
site6	106.752	31.8729	92.81	16.97	24.59	35.52	39.89	0.0349	6.0476	1.1384	1.0625	24.277	8.548	0.082	3.193	1.462	0.097	7.76	1557
site7	109.434	24.332	134.6	20.78	32.03	36.53	31.43	0.0766	3.973	1.7825	1.681	36.306	8.134	0.068	1.718	1.212	0.111	7.67	354
site8	120.535	27.5717	143.13	19.06	17.66	42.38	39.96	0.0952	2.3636	0.4105	0.3868	29.172	0.471	0.105	0.372	0.77	0.061	7.97	336
site9	115.471	38.88	43.38	13.66	25.47	37.95	36.59	0.1428	5.1842	1.8964	1.789	68.613	10.625	0.145	1.068	2.505	0.168	7.82	469
site10	110.663	23.5394	137.25	21.8	42.81	39.16	18.03	0.1351	1.644	2.8158	2.7332	33.451	2.274	0.193	0.239	0.736	0.085	5.96	2080
site11	104.041	30.8055	84	17.05	22.49	43.27	34.25	0.0281	4.08	1.2513	1.1868	17.853	8.734	0.073	0.228	1.708	0.074	7.94	648
site12	103.382	23.37	88.63	19	12.07	24.53	63.41	0.0144	8.5	0.2041	0.191	53.042	6.972	0.059	0.2	1.099	0.107	7.68	844
site13	101.267	36.6913	39.03	2.84	34.56	46.44	19	0.2588	5.3618	3.229	3.059	73.178	8.318	0.113	0.505	5.613	0.529	7.55	296
site14	117.023	25.0812	121.98	20.29	34.17	34.26	31.56	0.0062	0	0.1833	0.1658	26.389	7.997	0.051	0.095	2.132	0.486	4.92	105.9
site15	116.13	24.2942	122.77	21.84	38.35	41.37	20.28	0.0458	7.125	0.7776	0.7397	48.571	10.647	0.105	0.171	2.52	0.596	4.13	151
site16	100.553	25.4962	55.99	16.64	42.69	39.94	17.37	0.1968	3.65	4.7944	4.6102	37.516	6.429	0.193	6.51	2.327	0.412	7.42	260
site17	118.186	39.6366	54.44	12.31	22.51	26.36	51.13	0.0275	5.55	2.548	2.3461	9.129	11.704	0.073	1.251	2.032	0.069	7.8	288
site18	112.945	28.2349	115.2	17.94	33.29	35.27	31.44	0.1478	4.3286	4.2372	4.0564	31.851	10.324	0.248	5.799	7.612	0.588	7.61	380
site19	97.3763	37.3828	16.22	4.13	32.4	47.57	20.02	0.0371	8.3158	0.8268	0.7343	37.323	12.168	0.048	0.282	3.513	0.091	7.65	1705
site20	107.038	27.7283	90.66	15.73	34.69	26.65	38.66	0.2588	2.599	1.2629	1.2146	95.376	0.45	0.219	0.174	0.712	0.078	7.95	57.1
site21	102.839	24.8863	66.72	15.57	19.43	35.13	45.44	0.0964	4.7108	1.5232	1.446	56.7	10.245	0.139	2.224	2.734	0.259	6.67	169.6
site22	110.892	37.4312	48.97	10.93	19.79	34.27	45.94	0.0642	5.9767	0.8612	0.7989	62.843	11.703	0.09	1.704	2.771	0.113	7.37	617
site23	111.756	40.8484	26.17	6.76	27.35	38.99	33.66	0.1521	4.188	2.0478	1.9485	53.306	2.58	0.156	0.882	2.191	0.13	8.02	212
site24	104.073	30.579	90.36	17.28	16.42	40.82	42.76	0.0223	6.3077	0.7407	0.6913	23.32	9.8	0.074	0.91	0.428	0.079	7.42	346
site25	102.887	37.4745	22.07	6.63	21.97	37.75	40.28	0.0801	4.9552	2.0459	1.9152	35.233	11.193	0.088	3.805	2.463	0.114	8.04	339
site26	87.6244	43.8308	19.4	7.77	25.75	40.45	33.8	0.1808	5.7786	3.9434	3.7	41.641	10.396	0.081	3.55	3.751	0.272	7.61	621
site27	112.741	38.4224	38.53	10.1	19.47	32.18	48.35	0.4103	8.1406	4.6789	4.3313	72.897	1.433	0.092	1.103	2.284	0.181	7.65	194
site28	117.006	32.6318	71.82	16.12	23.05	30.6	46.35	0.0844	6.9184	0.8263	0.7686	87.797	11.465	0.025	1.989	1.752	0.14	7.56	1107
site29	125.933	43.1946	62.91	5.16	34.33	28.78	36.89	0.0622	7.3333	0.5306	0.4807	101.563	11.876	0.255	3.416	1.309	0.146	4.26	699
site30	106.249	36.0216	40.94	7.62	16.51	32.66	50.84	0.3388	4.0189	0.9086	0.8555	51.959	0.003	0.092	0.344	2.231	0.056	8.1	144.1
site31	113.759	34.7717	44.26	15.13	14.7	34.4	50.9	0.0206	5.8333	0.6834	0.6324	22.578	5.412	0.106	0.589	0.499	0.053	7.91	180.5
site32	115.992	36.4628	48.83	14.38	19.7	39.04	41.26	0.1226	4.8	5.0477	4.7661	22.083	6.609	0.272	2.661	1.755	0.098	8.05	232
site33	113.963	30.9245	93.4	17.18	28.61	38.48	32.9	0.1139	3.4366	1.4655	1.3841	36.773	1.99	0.099	0.672	1.435	0.154	5.25	63.4
site34	119.93	32.4607	81.34	15.71	21.9	31.58	46.51	0.1205	4.7391	2.6468	2.4881	36.284	3.943	0.304	4.195	1.139	0.12	5.44	109.2
site35	118.061	36.8191	55.95	13.88	28.77	38.1	33.13	0.1818	5.5785	3.6851	3.4364	39.809	10.421	0.048	6.137	1.236	0.146	6.67	689
site36	113.836	36.1097	46.32	14.17	24.84	51.58	23.57	0.298	5.6575	5.218	4.9215	52.036	7.388	0.173	0.876	12.717	0.442	7.28	832
site37	100.237	25.5976	56.02	16.18	11.25	23.98	64.77	0.0669	5.6579	2.599	2.4483	18.343	9.435	0.189	0.855	1.148	0.067	7.95	293
site38	118.775	35.2063	65.41	13.33	26.41	40.55	33.04	0.5152	4.875	5.3205	5.0382	47.311	0.01364	0.054	1.099	1.84	0.186	6.85	109.5
site39	114.028	33.0178	65.26	15.81	34.21	37.74	28.05	0.4965	4.9148	6.6711	6.336	67.353	0.01541	0.041	4.643	2.112	0.212	6.7	140.8
site40	104.832	26.5901	87.89	13.56	11.93	22.75	65.32	0.4091	3.5	0.0924	0.0832	24.915	0.427	0.104	0.349	0.994	0.087	7.73	366
site41	115.141	38.8547	39.93	13.37	21.63	30.06	48.31	0.3308	7.2216	4.0825	3.7655	73.392	6.89	0.191	5.16	1.525	0.122	7.97	13390
site42	121.85	29.8776	119.81	16.58	28.27	46.44	25.28	0.0839	5.42	1.2739	1.1961	47.366	7.083	0.095	0.88	1.107	0.09	7.62	259
site43	118.997	26.9183	161.31	15.98	39.89	36.83	23.28	0.1424	5.8409	2.1307	2.0007	53.18	9.39	0.009	5.701	3.883	0.305	6.29	401
site44	105.616	27.1563	89.68	12.1	35.18	34.67	30.15	0.1687	6.9059	3.7443	3.4619	34.26	4.29	0.126	1.857	2.975	0.207	7.66	333
site45	114.329	29.8471	115.97	17.65	7.95	20.36	71.69	0.0386	5.619	1.5062	1.4014	17.584	6.407	0.03	0.172	0.732	0.056	5.66	87.1
site46	104.912	25.094	98.2	17.42	24.25	27.49	48.26	0.0688	6.5385	2.291	2.0865	22.517	11.691	0.012	5.751	2.384	0.215	7.24	794
site47	113.135	29.3632	109.07	17.71	35.18	43.92	20.9	0.0369	5.95	1.4521	1.3484	17.763	10.933	0.003	0.285	0.96	0.093	6.81	185.1
site48	121.481	31.2359	95.19	16.89	16.71	40.02	43.27	0.386	5	0.6339	0.5979	31.972	0.645	0.075	0.915	0.99	0.039	7.86	286
site49	106.237	38.533	15.88	9.64	21.64	44.65	33.71	0.0261	4.75	0.6577	0.6225	19.608	3.505	0.012	0.137	2.185	0.031	8.47	380
site50	111.705	29.0377	108.7	17.61	19.59	42.56	37.86	0.0463	5.8261	1.9177	1.7997	15.612	4.876	0.016	0.448	1.914	0.1	7.96	206
site51	119.555	26.6722	146.89	19.85	42.02	34.66	23.32	0.0561	7.1538	1.3169	1.2271	30.778	11.045	0.003	4.544	1.551	0.127	4.04	217
site52	107.245	34.3689	59.7	13.82	17.98	38.55	43.47	0.0116	9	0.5234	0.4653	7.92	2.506	0.405	1.464	1.513	0.024	7.45	202
site53	100.232	26.8607	54.86	13.51	14.58	26.35	59.08	0.0035	0	-0.0158	-0.0158	14.583	0.024	0.095	0.59	0.357	0.031	7.05	34.8
site54	110.188	22.6598	144.36	21.89	22.86	31.2	45.95	1	2.0101	36.4269	36.4269	25.289	0.0235	0.097	0.158	2.362	0.146	6.86	67.5
site55	102.415	36.4802	30.66	7.49	20.39	42.21	37.4	0.252	3.4448	19.9697	19.0121	11.544	3.263	0.023	2.243	2.594	0.074	8	245
site56	110.44	35.4768	47	13.91	21.23	34.95	43.82	0.0981	5.6557	3.4497	3.2381	21.764	11.136	0.007	3.97	2.567	0.074	7.77	531
site57	114.878	30.4594	112.16	17.49	18.4	40.71	40.88	0.0368	6.3	0.6522	0.6108	22.248	2.755	0.052	0.873	0.916	0.05	7.98	200
site58	103.724	27.3441	73.78	13.15	33.52	41.1	25.38	0.9965	2.7609	29.2079	28.8923	30.641	0.00154	0.07	5.025	1.91	0.127	7.76	183.2
site59	112.459	34.6243	44.55	15.6	23.36	43.27	33.38	0.1311	5.0989	2.8144	2.6489	36.168	10.641	0.05	1.425	2.408	0.177	7.53	350
site60	106.558	29.569	104.98	18.89	31.94	39.99	28.07	0.1339	6.075	2.2117	2.0581	48.004	10.608	0.048	3.977	1.122	0.101	5.16	270
site61	118.364	35.1107	62.66	13.85	25.11	43.17	31.72	0.0722	5.8049	1.8315	1.7018	28.419	10.346	0.063	2.71	0.934	0.093	5.32	207
site62	117.969	40.9579	39.24	9.59	39.75	34.46	25.79	0.435	3.8123	8.8125	8.4486	34.81	0.0475	0.27	0.377	2.815	0.211	6.33	69.8
site63	105.731	34.5874	55.39	12.01	30.9	47.63	21.46	0.1235	4.6667	4.758	4.5236	19.652	7.103	0.018	3.446	2.398	0.125	7.54	251
site64	108.373	22.8226	122.19	21.69	19.3	23.53	57.18	1	1.9084	29.3947	29.3947	31.339	0.036141	0.131	0.338	1.174	0.055	7.46	130.7
site65	99.7074	27.8358	50.48	7.74	35.38	34.98	29.64	0.1479	4.6154	1.5815	1.4834	58.685	3.16	0.115	0.781	2.137	0.186	7.31	137.7
site66	129.916	46.7307	51.14	3.07	21.67	35.48	42.85	0.7433	4.6493	17.5018	16.838	38.858	0.00354	0.018	7.429	1.766	0.151	6.55	161.7
site67	94.3681	29.654	57.15	8.81	15.78	32.81	51.41	1.0824	4.2464	3.565	3.4159	18.541	0.0021	0.052	0.232	1.174	0.078	7.27	30.2
site68	118.087	27.3891	156.26	18.93	32.95	40.75	26.3	0.1398	3.3281	3.1943	3.0481	29.92	3.395	0.507	2.767	1.479	0.124	5.68	91.2
site69	103.631	36.0973	31.58	9.91	21.24	39.28	39.48	0.0207	5.5455	0.9893	0.9223	13.734	5.609	1.183	0.402	2.164	0.028	7.94	486
site70	110.207	20.0521	167.24	24.41	21.45	20.76	57.79	0.0128	19	0.1769	0.1326	20.834	1.853	0.01	0.074	0.806	0.041	4.97	55.7
site71	110.009	27.5752	106.8	17.15	49.12	33.95	16.93	0.1806	4.1056	5.6699	5.4078	29.002	6.431	0.055	3.479	2.481	0.225	6.83	146.2
site72	103.722	36.1095	31.27	9.93	20.11	46.22	33.67	0.4775	6.5515	6.0717	5.741	71.726	2.776	0.795	1.47	9.511	0.949	7.18	931
site73	114.707	23.7497	161.11	22.45	33.83	32.69	33.47	0.0967	3.9583	2.5443	2.4041	32.857	10.672	0.077	3.112	1.917	0.152	5.63	195.5
site74	101.577	36.5229	38.89	3.92	31.25	44.5	24.25	0.2355	5.3242	6.4271	6.09	33.468	7.335	0.01	0.284	3.902	0.337	7.66	166.5
site75	121.921	29.8037	116.14	16.78	18.84	40.44	40.71	0.0637	5.7778	0.4086	0.3925	28.749	0.05	0.028	0.513	1.156	0.03	8.14	4610
site76	112.556	37.877	40.98	10.97	14.31	29.59	56.11	0.0362	8.4706	2.5749	2.4075	11.001	9.146	0.028	0.592	1.647	0.027	7.96	249
site77	105.696	37.4981	19.87	9.84	21.97	33.76	44.27	0.0292	10.1818	2.3007	2.0957	10.11	11.487	-0.014	0.109	1.525	0.013	7.79	610
site78	101.534	25.0518	59.53	17.49	30.77	34.48	34.75	0.2637	2.4795	25.5334	24.6013	6.918	0.753	0.049	0.633	1.102	0.048	8.1	171.5
site79	105.204	37.5057	17.91	9.8	19.23	39.77	41	0.0267	7.1667	2.89	2.6733	6.375	4.625	0.049	0.321	1.916	0.029	7.84	1817
site80	102.645	37.9344	15.16	8.26	12.84	26.44	60.71	0.0094	9.75	1.4327	1.2479	4.983	11.543	0.01	0.301	1.486	0.015	8.1	1108
site81	113.453	35.2169	43.01	14.98	20.32	37.8	41.88	0.2043	5.9296	6.3922	6.1002	29.183	9.346	0.204	2.728	3.758	0.195	7.87	469
site82	121.631	29.8661	114.79	17.57	33.19	37.91	28.9	0.0904	3.6869	3.9214	3.765	20.614	10.942	0.083	5.014	5.06	0.401	7.64	234
site83	106.205	38.0037	19.54	9.93	18.52	32.24	49.24	0.1375	6.0303	3.6668	3.3947	33.853	11.01	0.286	5.803	2.545	0.21	7.59	1262
site84	107.394	40.7494	12.77	9.28	10.73	18.81	70.46	0.1183	4.2679	10.1779	9.7122	10.386	10.562	0.016	0.691	1.385	0.07	8.17	251
site85	102.195	38.5258	13.53	7.13	23.79	37.56	38.64	0.2187	3.4893	8.2784	7.9439	22.033	2.328	0.089	1.384	3.03	0.135	8.29	281
site86	106.637	26.6533	90.66	14.91	33.74	34.66	31.61	0.198	4.2526	6.942	6.6686	26.109	5.466	0.122	3.832	4.015	0.215	7.91	292
site87	114.4	36.1059	43.89	14.57	27.94	54.55	17.52	0.3838	2.6241	21.4425	20.7021	7.776	0.0154	0.083	0.064	9.03	0.02	8.07	93.2
site88	119.785	49.1727	33.62	-1.19	23.05	29.58	47.37	0.3065	5.453	6.8185	6.4134	40.937	7.059	0.201	5.117	4.285	0.37	7.62	628
site89	111.474	27.2453	113.24	17.47	33	40.95	26.05	1	1.937	23.687	23.687	38.891	0.01458	0.374	3.989	1.52	0.155	7.12	144.2
site90	111.15	37.5245	49.14	10.04	16.78	35.46	47.76	0.0288	6	2.7154	2.5174	8.142	6.303	0.037	1.929	1.95	0.04	7.41	567
site91	120.902	31.9865	85.52	15.74	17.73	34.24	48.04	0.1755	3.6294	7.5974	7.3144	21.159	4.72	0.074	1.98	0.99	0.08	8.11	198.3
site92	100.973	22.831	114.99	19.46	35.3	29.68	35.02	0.034	9.5714	0.8019	0.7437	35.613	11.566	0.043	0.774	2.855	0.19	4.56	203
site93	114.312	30.5985	101.53	17.48	14.92	32.8	52.29	0.186	3.5849	7.0536	6.7577	24.129	5.051	0.086	1.147	1.645	0.16	7.91	228
site94	102.274	27.8878	79.71	17.09	30	34.57	35.42	0.3119	2.4649	27.9267	26.9103	9.063	0.059	0.098	2.759	0.59	0.07	7.55	65.9
site95	114.546	36.6313	45.26	14.25	15.7	35.01	49.29	0.133	4.8333	4.8258	4.5689	25.102	10.583	0.055	0.921	1.5	0.09	7.97	297
site96	125.331	43.822	52.48	5.24	16.75	33.32	49.93	0.1478	6.303	3.5695	3.3368	37.615	11.06	0.198	2.748	2.425	0.22	7.6	591
site97	103.841	36.0672	29.77	10.05	15.62	36.21	48.17	0.0416	6.5	4.0388	3.7418	7.755	5.079	0.046	0.722	1.435	0.06	7.85	312
site98	118.042	27.7626	159.77	18.25	25.66	34.87	39.48	0.1479	5.6585	2.4534	2.3104	20.933	1.404	0.043	4.857	0.985	0.085	7.81	243
site99	120.163	29.3976	127.49	17.17	19.44	33.42	47.14	0.5278	2.0746	14.7136	14.2866	32.901	0.004	0.162	0.393	0.935	0.085	7.24	97.3
